# Supplementary material for: An Order-Sensitive Hierarchical Neural Model for Early Lung Cancer Detection Using Dutch Primary Care Notes and Structured Data
Source: Cancers (Basel). 2025 Mar 29;17(7):1151. doi: 10.3390/cancers17071151 (PMC11988128; doi:10.3390/cancers17071151)
Supplement: Supplementary file 1 [file cancers-17-01151-s001.zip]

Archive with 1 entries (1 files):
- cancers-3510604-supplementary.xlsx
