# Supplementary material for: An Order-Sensitive Hierarchical Neural Model for Early Lung Cancer Detection Using Dutch Primary Care Notes and Structured Data
Source: Cancers (Basel). 2025 Mar 29;17(7):1151. doi: 10.3390/cancers17071151 (PMC11988128; doi:10.3390/cancers17071151)
Supplement: Supplementary file 1 [file cancers-17-01151-s001.zip › cancers-3510604-supplementary.xlsx]

## Sheet: Sheet1
Data		Remarks
Source	yes	EHR of 1 research network (AHA-AMC Academic general practitioners network database, Amsterdam UMC location University of Amsterdam)
Notes type	yes	GP notes with SOEP format
Language	Dutch
Population size	yes	Tab 2, 3
Access	No	Data are available for researchers who meet the criteria for access to confidential data.
Variable selection	yes	expert-based selected ICPC codes related to lung cancer
Prevalence	yes	Tab 3
Feature Extraction
Clinical variables	yes	age, sex, and frequency of selected ICPC codes
Linguistic annotation	no
Count based One-hot (BoW)	no
Dense vector representations	yes
other	no
Dense vector representations
Word representation
Random	no
Predictive
Word2Vec	yes	pretrained CBOW
GloVe	no
FastText	no
Knowledge enhanced	no
other	no
Contextualized
BERT	no
ELMo	no
LM/ULMFIT	no
other	no
Representation level
Character	no
sub-word	no
Word	yes	N-Gram level
Sentence Paragraph	no
Document	yes	Average
Hyper params
PRED:type/window/negativesample/mincount	yes	CBOW/5/0,0001/3
LM:type/layers/hiddensize	no	NN/1/300
BERT:layers/attheads	no
Access	no	Due to privacy reasons on the text from which they are derived
other	no	frozen embeddings; pretrained on extra data (age < 30)
Feature Combination
Architecture
MLP (input vector)	no
Sigmoid	no
tanh	no
ReLU	no
CNN (input grid)	no
RNN (input seq)	yes	Hierarchical RNN (sentence and word)
Transformer/attention	yes	Attention
other:	no	Target replication
Heuristic
Max	no
Average	yes	Patient representation for text
concatenation	yes	text + structured variables
other:	no
Training and Regularization
Classification
Binary	yes
Multiclass	no
other	no
Learning Model
Logistic regression	no
Decision tree	no
Deep Learning	yes
other	no
Architecture
MLP (input vector)	no
Sigmoid	yes	For binary classification
tanh	no
ReLU	no
CNN (input grid)	no
RNN (input seq)	no
Transformer/attention	no
other	no
Optimizer
SGD	no
SGDNesterov	no
Adam	yes
RMSprop	no
AdaGrad	no
AdaDelta	no
AdamW	no
other	no
Hyper params
batch	yes	1 batch size x 64 gradient accumulation steps
Number Layers	yes	1
Hidden size	no	300/32
Dropout	yes	0.2
L1	no
L2	no
other	yes	Early stopping,learning rate
reproducibility	yes	Code will be shared upon acceptance
Evaluation Strategy
Internal validation
Train/test	no
Train/validation/test	yes	60/20/20
X-val	no
bootstrapping	yes	On the test set, 1000 iterations
other	no
Performance measures
Accuracy	no
Precision	yes	PPV
Recall	yes	Sensitivity
F1	no
AUC-ROC	yes
AUC-PR	yes
Calibration intercept and slope	yes
other	yes	Brier score, specificity, NPV
